# Supplementary material for: The anthropometric and physical qualities of women’s rugby league Super League and international players; identifying differences in playing position and level
Source: PLoS One. 2022 Jan 31;17(1):e0249803. doi: 10.1371/journal.pone.0249803 (PMC8803183; doi:10.1371/journal.pone.0249803)
Supplement: S1 Data — (XLSX) [file pone.0249803.s001.xlsx]

## Sheet: WSL forwards
Academy_Code	Player_Name	Age	Position	Height	Body_Mass	Body_Fat_%	CMJ MAX	IMTP MAX	10m MIN	20m MIN	30m MIN	40m MIN	Prone_YoYo	YoYo_metres
1	WF1	19.3096	Forward						2.24	4.03	5.83	7.66	13.1	240
1	WF2	18.4137	Forward						2.2	3.89	5.65	7.43	12.2	180
1	WF3	20.5753	Forward						2.24	3.97	5.7	7.45	12.2	180
1	WF4	17.189	Forward	158.2	107.7	47.9	16.3	105	2.47	4.41	6.37	8.38	11.2	120
1	WF5		Forward	164	92.3	44	18.7	131.5	2.41	4.31	6.22	8.2	11.2	120
1	WF6	17.3096	Forward	157.2	80.1	41.5	19.12	85.5	2.27	4.06	5.87	7.69	13.1	240
1	WF7	17.3315	Forward						2.21	4.03	5.86	7.69	12.3	210
1	WF8	26.6932	Forward	155	88.4	44.2	21.64	112	2.22	4.1	5.78	7.62	13.1	240
1	WF9	17.8877	Forward	152.9	78.6	37.9	20.15	102	2.36	4.23	6.13	8.08	13.3	300
1	WF10	16.926	Forward	171.7	68.3	27.3	22.48	128.5	2.14	3.75	5.35	6.97	14.2	390
1	WF11	19.6438	Forward	174.9	104.3	44.6	19.7	141	2.45	4.28	6.14	8.04	13.1	240
1	WF12	28.4192	Forward	163.4	85.8	44	16.2	122.5	2.46	4.42	6.4	8.48	13.1	240
1	WF13	17.3151	Forward	169.5	72.7	29.4	25.4	121.5	2.07	3.71	5.36	7.01	13.1	240
1	WF14	17.7644	Forward	165.5	104.3	47.5	19.8	129.5	2.33	4.18	5.93	7.8	13.1	240
1	WF15	17.5014	Forward	158.8	56.8	28	25.6	92	1.84	3.34	4.72	6.21	13.1	240
2	WF16	22.3479	Forward	161.8	61.5	23.7	39.4	119	1.98	3.4	4.9	6.32	17.2	1110
2	WF17	24.8219	Forward	162.2	72.8	25.6	27	93.5	2.02	3.45	4.9	6.32	15.4	690
2	WF18	18.3315	Forward	171.5	90.8	45.8		131.5	2.27	4.01	5.7	7.48	13.4	330
2	WF19	20.3616	Forward	154.5	90.5	46.6	22.4	135	2.13	3.75	5.32	6.87	13.2	270
2	WF20	20.3616	Forward	173	76.8	39.7	26.7	93	2.07	3.6	5.19	6.8
2	WF21	31.9671	Forward	167.3	74.4	34.5	29.6	148.5	2.01	3.5	4.94	6.38	16.3	900
2	WF22	17.4767	Forward	164.5	76.9	36.1			2.11	3.68	5.17	6.69	14.2	390
2	WF23	36.2822	Forward	161.2	82.4	40.9	23.2	167	2.14	3.69	5.21	6.7	13.4	330
2	WF24	17.3068	Forward	166.5	80.2	33.2	25.1	84.5	2.13	3.71	5.22	6.8	14.4	450
2	WF25		Forward	171.3	73.3	31.2	29.6	137	2.16	3.71	5.19	6.67	17.1	1080
2	WF26	16.2247	Forward	153.4	61.3	21.3	27.2	88.5	2.01	3.53	4.96	6.39	15.5	720
2	WF27	20.8438	Forward	163.1	72.8	37.8	20.5	129.5	2.17	3.79	5.36	6.95	13.3	300
2	WF28	22.8384	Forward	165.3	68	31.9	31.5	112.5	1.97	3.4	4.78	6.14	15.6	750
2	WF29	22.937	Forward	152.9	61.7	32.8	21.4	104.5	2.17	3.8	5.3	6.87	15.5	720
3	WF30	21.6329	Forward	158.5	66.1		24.5	108	2.01	3.48	4.89	6.34	16.4	930
3	WF31	27.0849	Forward	175.8	99		28.1	112	2.2	3.65	5.01	6.4	14.3	420
3	WF32	16.3425	Forward	165.2	86.3		19.5	85	2.14	3.73	5.29	6.9	12.2	180
3	WF33	21.0712	Forward	172	98.9		22.6	96	2.23	3.92	5.56	7.3	13.2	270
3	WF34	32.5096	Forward	166.1	91.7		21.9	102	2.23	3.87	5.46	7.11	15.1	600
3	WF35	22.6219	Forward	177.3	92.8		25.1	164	2.14	3.72	5.23	6.8	14.3	420
3	WF36	30.5342	Forward	158.2	95		20	118.5	2.19	3.88	5.32	7.2	13.2	270
4	WF37	19.8	Forward	169	64.2	32.6	27.4	95	1.84	3.28	4.62	5.93	15.2	630
4	WF38	18.9397	Forward	169	85.9	41.3	27	98	2.03	3.56	5.1	6.66	14.4	450
4	WF39	30.6082	Forward	160	88.9	42.9	24.4	102.5	1.92	3.39	4.81	6.21	14.2	390
4	WF40	20.126	Forward	168	78.6	40.4	30.9	106.5	1.91	3.32	4.68	6.03	14.2	390
4	WF41	27.8247	Forward	165.5	62	27.2	32.5	92.5
5	WF42	30.2164	Forward	165.9	67	30.2	26.5	108.5	1.95	3.41	4.82		14.6	510
5	WF43	19.4137	Forward	169.5	67.9	32.8	22.9	98	2.09	3.66	5.23		15.5	720
5	WF44	17.0219	Forward	161.8	77.7	39	22.5	85	1.99	3.5	4.98		14.4	450
5	WF45	16.6301	Forward	161.3	80.5	39.8	16	77.5	2.09	3.75	5.64		13.4	330
5	WF46	25.526	Forward	169.8	95.7	46.7	23.6	127.5	2.17	3.87	5.53		14.1	360
5	WF47	23.8877	Forward	163.7	71.3	32	25.6	96.5	2.06	3.7	5.34		14.3	420
5	WF48	28.8411	Forward				21.2		2.15	3.81	5.42		13.4	330
5	WF49	28.8767	Forward						1.86	3.29	4.59		15.4	690
5	WF50	29.0274	Forward	159.2	75.3	37.3	23.1	100	2.15	3.76	5.37		14.5	480
5	WF51	18.1096	Forward	151.4	59.7	30.8	25.6	101	1.97	3.42	4.85		16.3	900
5	WF52	20.5808	Forward	165	87.3	42	19.8	103	2.05	3.57	5.06		13.4	330
5	WF53	17.4712	Forward	171.3	106	46.8	20.5	136	2.1	3.75	5.39		13.2	270
5	WF54	17.2356	Forward	181.3	95	41.2	19.3	163.5	2.07	3.62	5.12		13.4	330
5	WF55	33.0685	Forward	167.6	100.2	45.2	17.9	101	2.3	3.99	5.56		13.4	330
5	WF56	24.3945	Forward	170.9	92.4	43.2	15.5	88	2.27	3.96	5.62		13.4	330
5	WF57	21.6137	Forward	168.5	87.1	41.7	24.3	80.5	1.99	3.47	5.01		13.4	330
5	WF58	17.6822	Forward	173.1	91.3	43.1	21	86	2.23	3.81	5.38		13.2	270
5	WF59	16.8466	Forward	151.2	56.7	30.7	22.3	61.5	2.12	3.67	5.19		13.2	270
5	WF60	16.6466	Forward	175.3	69.6	28.6	28.3	68	1.97	3.45	4.88		14.6	510
5	WF61	24.4356	Forward	167.2	85	43.2	23.6	90	2.06	3.61	5.1		14.5	480
6	WF62	20.3918	Forward	164.5	83.2	42.7	24	105
6	WF63	20.6658	Forward	161.4	105	49.5	16	133	2.33	4.12	5.93	7.79	11.1	90
6	WF64	25.7233	Forward	163.8	83.1	44.2	19.6	109.5	2.14	3.73	5.31	6.9	13.4	330
6	WF65	24.3644	Forward	157	65.6	33.9	18	87	2.2	3.89	5.61	7.32	13.3	300
6	WF66	33.189	Forward	171	101.5	47.8	21.5	135	2.21	3.89	5.53	7.22	13.1	240
6	WF67	25.5589	Forward	156.7	87.7	43.9	23.1	127.5	2.15	3.8	5.45	7.18	13.1	240
6	WF68		Forward	164.3	106.4	49.5		167.5
7	WF69	25.7288	Forward	171.5	107.5	47.9	23	102	2.17	3.86	5.56	7.36	13.3	300
7	WF70	19.0658	Forward	172.2	76.7	31.2	23.7	102.5	1.96	3.47	4.89	6.35	14.8	570
7	WF71	16.1808	Forward	173.6	90.6	43.1	20.4	119.5	2.1	3.67	5.19	6.78	14.1	360
7	WF72	16.9123	Forward	158.8	67	30.6	24.9	79	2.02	3.59	5.14	6.76	14.2	390
7	WF73	33.9041	Forward	167.3	91.9	31.6	21.9	139.5	2.13	3.86	5.48	7.21	14.2	390
7	WF74	18.7699	Forward	156	71.1	35.3	24.8
7	WF75	26.863	Forward	167.5	102.4	49.2	19	131.5	2.14	3.8	5.43	7.13	12.1	150
7	WF76	18.5315	Forward	170.1	75.2	35	21.2	108.5	1.95	3.47	4.89	6.55	17.3	1140
7	WF77	28.5836	Forward	172.4	73.2	33.9	29.6	99.5	1.92	3.34	4.74	6.12	15.5	720
7	WF78	27.8301	Forward	172.2	81.5	33.2	29.9	118	2.02	3.59	5.1	6.64	16.5	960
8	WF79	16.7479	Forward	166.5	74.6	36.6	21.6	101.5	2.03	3.62	5.23	6.83	14.2	390
8	WF80	38.3452	Forward	165.5	70.9	34.6	25.9	123	2.1	3.63	5.22	6.75	14.7	540
8	WF81	20.0658	Forward	161.2	100.9	33.1	21.9	132	2.15	3.82	5.48	7.12	14.3	420
8	WF82	17.3397	Forward	169.1	72.5	35	17.6	142.5	2.23	3.91	5.57	7.24	13.4	330
8	WF83	27.4329	Forward	163	94	31.4	18.5	107.5	2.29	4.07	5.91	7.75	13.3	300
8	WF84	32.7616	Forward	166	126.8	44.9	13.1	114	2.38	4.34	6.38	8.43	11.2	120
8	WF85	27.3562	Forward	156.5	61.6	30.3	22.3	95	2.14	3.75	5.38	6.97	16.1	840
8	WF86	40.926	Forward	168.5	68.2	27.8	23.5	123	2.03	3.51	5.03	6.52	15.2	630
8	WF87	16.8959	Forward	169.4	82.3	37.5	20.4		2	3.53	5.04	6.59	12.2	180
9	WF88	26.4795	Forward	166	80.5	33.2	20.6	113	2.21	3.8	5.37	6.98	15.5	720
9	WF89	17.4767	Forward	159.1	77.4	35.2	20.4	123.5	2.01	3.4	4.91	6.33	14.8	570
9	WF90	27.7205	Forward	178.5	117.3	47.1	22.9	127.5	2.35	4.14	5.96	7.76	13.3	300
9	WF91	29.8849	Forward	170.5	85.8	39.8	23.2	137
10	WF92	20.0027	Forward	171	115.7	51.9	19	120	2.18	3.9	5.56	7.27	11.1	90
10	WF93	25.8055	Forward	156.4	58.4	23.9	28.5	109.5	2.1	3.68	5.22	6.84	15.2	630
10	WF94	25.4658	Forward	160.4	94.8	39.7	23.6	125	2.16	3.77	5.41	6.99	12.3	210
10	WF95	23.7753	Forward	152	66.5	35.1	28.4	89.5	1.96	3.43	4.81	6.22	14.6	510
10	WF96	23.3589	Forward	166	78.4	37.7	27.6	130.5	2.27	3.79	5.25	6.76	15.5	720
10	WF97	20.5781	Forward	162.8	84.1	39.4	25.7	114	2.1	3.66	5.17	6.69	14.2	390
10	WF98	34.5151	Forward	158.6	93.9	45.2	20.7	144	2.26	3.92	5.45	6.19	12.3	210
10	WF99	27.6849	Forward	162.5	94.5	42.5	20.4	131.5	2.23	3.84	5.4	7.05	13.1	240
10	WF100	21.9068	Forward	173	99	43.4	19.5	95.5	2.19	3.8	5.37	6.96	13.1	240

## Sheet: WSL Backs
Academy_Code	Player_Name	Age	Age_Group	Position	Height	Body_Mass	Body_Fat_%	CMJ MAX	IMTP MAX	10M MIN	20 MIN	30 MIN	40 MIN	Prone_YoYo	YoYo_metres
1	WB1	19.3096	Senior	Back						2.12	3.79	5.52	7.47	12.3	210
1	WB2	17.1671	Senior	Back						2.16	3.8	5.38	7.02	13.2	270
1	WB3	17.4055	Senior	Back	170.8	58.8	19.5	33.5	107	1.98	3.45	4.92	6.38	12.1	150
1	WB4	17.4603	Senior	Back	163.4	66.6	31.1	23.3	121.5	2.26	3.98	5.7	7.4	13.3	300
1	WB5	18.4658	Senior	Back	164.3	58.4	25	20.3	99.5	2.22	3.92	5.66	7.4	13.3	300
1	WB6	18.389	Senior	Back	167	51.3	14.6	21.7		2.08	3.64	5.22	6.86	14.5	480
1	WB7	16.8027	Senior	Back	165.2	57.3	24.2	33.5	102	1.9	3.39	4.81	6.28	13.1	240
1	WB8	20.663	Senior	Back	153.8	49	25.2	26.2	75.7	2.08	3.69	5.31	6.92	13.1	240
1	WB9	24.5151	Senior	Back	158	57.8	28.1	31.41	95.5	1.99	3.58	5.12	6.68	14.4	450
1	WB10	19.7123	Senior	Back						2.07	3.69	5.27	6.86	13.3	300
1	WB11	20.2082	Senior	Back	160	50.9	17	37.6	140.5	2.01	3.42	4.85	6.23	15.1	600
2	WB12	21.3452	Senior	Back	159.8	64	14.5			2.01	3.54	4.97	6.37	17.1	1080
2	WB13	30.663	Senior	Back	156.8	61.8	26.7	19.7	85.5	2.02	3.53	4.97	6.36	15.5	720
2	WB14	18.2164	Senior	Back	163.5	62.2	27.5	37.2	129	1.84	3.15	4.5	5.81	16.2	870
2	WB15	28.3068	Senior	Back	167.2	71.3	28.4	19.6	147.5	2.14	3.75	5.33	6.91	14.7	570
2	WB16	26.3096	Senior	Back	169.4	72.7	23.9			1.98	3.46	4.89	6.33	15.2	630
2	WB17	24.9836	Senior	Back	159	77.1	34.4	23.1	109.5	2.03	3.48	4.88	6.33	15.2	630
2	WB18	18.0904	Senior	Back	164	68.5	34	28.8	97	1.88	3.3	4.11	5.93	14.7	570
2	WB19	17.0411	Senior	Back	162.5	91.1	28.5	23.7	98	2.06	3.58	5.05	6.54	14.4	450
2	WB20	17.263	Senior	Back	167	66.8	27.1	30.2	117.5	1.96	3.39	4.73	6.07	15.1	600
2	WB21	25.4164	Senior	Back	162.1	62	24.1			1.91	3.3	4.61	5.91	17.6	1230
3	WB22	21.0795	Senior	Back	156.7	66.5		33	106	2	3.4	4.77	6.15	17.5	1200
3	WB23	30.4959	Senior	Back	166.9	75.2		28.6	138.5	1.9	3.25		5.76	17.3	1140
3	WB24	19.3808	Senior	Back	162.5	64.4		24.8	85.5	1.97	3.45	4.78	6.13	15.8	810
3	WB25	20.9753	Senior	Back	155.3	63.3		32	76	1.82	3.15	4.33	5.53	16.3	900
3	WB26	18.2411	Senior	Back	167.6	71		26.6	122.5	1.94	3.33	4.66	6.04	15.2	630
3	WB27	16.274	Senior	Back	164.3	55.5		21.5	61.5	2.04	3.53	4.92	6.37	15.2	630
3	WB28	15.1644	Senior	Back	161.8	58.4		25.9	83.5	1.9	3.32	4.59	5.97	16.8	1050
4	WB29	18.9726	Senior	Back	162	74.2	34.4	27.8	117	1.93	3.39	4.83	6.24	14.7	570
4	WB30	33.0548	Senior	Back	165	55.3	24.2		129	1.93	3.19	4.46	5.68	17.2	1110
4	WB31	25.3068	Senior	Back	163.4	59.9	24.2
4	WB32	28.5644	Senior	Back	165.6	67.5	31.1	27.3	102.5	1.93	3.27	4.79	6.2	16.1	840
5	WB33	18.3616	Senior	Back	159.6	57.9	27.1	32.9	68.5	1.94	3.4	4.9		14.5	480
5	WB34		Senior	Back	162.5	64.7	29.2	40.7	111	1.84	3.23	4.55		13.4	330
5	WB35	30.3726	Senior	Back	165.3	77	35.9	24.9	105	1.98	3.57	5.14		14.2	390
5	WB36	22.1452	Senior	Back	160.6	63.4	28.1	31	113.5	1.84	3.22	4.57		17.4	1170
5	WB37	19.1534	Senior	Back	166.1	62.2	31.3	28.1	91.5	1.95	3.46	4.82		14.5	480
5	WB38	18.726	Senior	Back	169.9	78.5		20.7	89.5	2.05	3.68	5.19		13.2	270
5	WB39	19.2356	Senior	Back	156.1	59	27.8	23.4	85	1.87	3.27	4.64		14.4	450
5	WB40	33.0986	Senior	Back	167.2	84.3	41.8	18.4	103.5	2.09	3.62	5.08		14.3	420
5	WB41	17.7726	Senior	Back	164.2	65.5	32.8	29.1	97	2	3.51	4.99		14.4	450
5	WB42	22.3041	Senior	Back	170.1	73.6	32.2	32.3	136.5	1.83	3.18	4.5		15.2	630
5	WB43	19.6603	Senior	Back	161.1	65.7	32.6	24	93	1.93	3.4	4.88		16.6	990
5	WB44	21.063	Senior	Back	162.1	71.3	35.2	29	95	1.92	3.38	5.64		14.1	360
5	WB45	18.7205	Senior	Back	165.2	63.5	26.6	24.2	91	1.93	3.41	4.83		15.8	810
5	WB46	21.0521	Senior	Back	165.7	62.5	27.7	24.2	85	2.04	3.59	5.13		15.3	660
6	WB47	19.2767	Senior	Back	162.1	59.8	25.2	33.3	102	1.87	3.28	4.66	6.07	16.1	840
6	WB48	20.3425	Senior	Back	163.5	86.6	45.5	21.1	119	2.14	3.8	5.39	6.99	14.3	420
6	WB49	19.3863	Senior	Back	167.4	70.3	32.2	24.8	140	2.1	3.65	5.15	6.7
6	WB50	23.7342	Senior	Back	166.3	91.7	44.1	21.1	125	2.18	3.84	5.49	7.07
6	WB51	18.3781	Senior	Back	157.3	65.1	33.4	26.6	120.5	2.17	3.78	5.4	7.05	12.3	210
6	WB52	17.9123	Senior	Back	156.8	66.5	31.2	30.3	99.5	2.06	3.45	4.81	6.22
6	WB53		Senior	Back	174.1	63.8	24.1	29.8	148.5	2.14	3.77	5.38	7.09	15.2	660
6	WB54	18.2027	Senior	Back	169.6	88.9	42.5	24.2	133	2.15	3.76	5.38	7.03	13.1	240
6	WB55	18.4	Senior	Back	164	57.5	24.2	25.8	87					15.1	600
7	WB56	33.7836	Senior	Back	165.7	62.2	26.4	26.7	99.5	1.97	3.53	5.24		14.8	570
7	WB57	17.0055	Senior	Back	168.6	58	23.8	29.4	92.5	1.9	3.42	4.83	6.29	16.4	930
7	WB58	17.2685	Senior	Back	161	67.7	33.1	24.5	89	2.04	3.58	5.01	6.53	15.2	630
7	WB59	17.3699	Senior	Back	171	60	24.6	29.8	82.5	1.93	3.42	4.82	6.33	14.8	570
7	WB60	20.1397	Senior	Back	165.5	81.3	39.2	27.9	137	1.9	3.38	4.72	6.05	16.2	870
7	WB61	21.9863	Senior	Back	161.1	55.6	19.5	22.1	69.5	1.97	3.45	4.86	6.27	16.8	1050
7	WB62	19.1151	Senior	Back	161	65.1	32.5	21.3	92	1.94	3.49	4.99	6.58	14.3	420
7	WB63	21.6274	Senior	Back	165.1	72.8	33.4	30.3	114	1.88	3.34	4.71	6.1	15.1	600
7	WB64	19.4849	Senior	Back	166.5	73.1	35.8	24.8	85.5	2.13	3.81	5.43	7.15	15.5	720
8	WB65	22.1918	Senior	Back	158.6	74.2	37.8	19.7	87.5	2.04	3.6	5.17	6.74	13.4	330
8	WB66	33.9644	Senior	Back	166.5	82.1	38.5	24.4	151.5	1.93	3.46	4.94	6.42	14.1	360
8	WB67	16.6575	Senior	Back	163.4	61.8	35.5	27.1	51.5	2	3.49	4.99	6.43	13.4	330
8	WB68	22.7863	Senior	Back	168	69.4	31.3	33	133.5	1.9	3.3	4.68	5.97	16	840
8	WB69	16.337	Senior	Back	166.7	77.3	33	23.6	125	1.9	3.37	4.68	6.17	14.5	480
9	WB70	21.4137	Senior	Back	163.3	64.1	26.8	29	98.5	1.99	3.38	4.74	5.99	17.1	1080
9	WB71	34.4548	Senior	Back	166	79.7	38.8	21	88.5	2.15	3.68	5.22	6.76	14.1	360
9	WB72	30.5068	Senior	Back	166	73.7	33.9	25.2	154	2.01	3.5	4.92	6.32	16.1	840
9	WB73	17.4356	Senior	Back	160	68.7	34	27.6	116.5	2.09	3.51	5	6.34	17.2	1110
9	WB74	20.4904	Senior	Back	158.6	79.3	38	24.1	105	2.2	3.78	5.32	6.8	15.4	690
9	WB75	16.9342	Senior	Back		91.2	43.4	21.8	122.5	1.99	3.43	4.84	6.21	14.4	450
10	WB76	23.7945	Senior	Back	166.5	62.6	26.4	33.5	115	1.85	3.2	4.49	5.8	16.3	900
10	WB77	28.5726	Senior	Back	158.5	63.5	30.6	33.9	109.5	2.02	3.45	4.8	6.14	17.2	1110
10	WB78	19.3452	Senior	Back	158	54.7	20.1	25.6	102.5	1.93	3.36	4.72	6.09	18.1	1320
10	WB79	19.0795	Senior	Back	166	72.6	35.6	28.8	105	1.93	3.33	4.65	6.02	15.7	780
10	WB80	21.9452	Senior	Back	162	64.1	30.3	25.5	100	1.95	3.41	4.78	6.22	15.7	780
10	WB81	24.1616	Senior	Back	166.1	65.1	30.6	33.3	83.5	1.92	3.43	4.85	6.27	15.4	690
10	WB82	16.9589	Senior	Back	166.5	65.1	29.9	27.9	108	1.99	3.5	4.93	6.39	15.3	660

## Sheet: Eng Backs
Academy_Code	Player_Name	Age	Age_Group	Position	Height	Body_Mass	Body_Fat_%	CMJ MAX	IMTP MAX	10M MIN	20M MIN	30M MIN	40M MIN	Prone_YoYo	YoYo_metres
3	EB1	18.6356	Senior	Back	166.3	70.5	29.1	32.1	100	1.82	3.23	4.58	6.02	15.1	600
3	EB2	19.3973	Senior	Back	168.5	70.1	30.6	35.5	92	1.91	3.37	4.75	6.21	16.3	900
4	EB3	18.3014	Senior	Back	170.1	59.5	23.7	30.2	98	1.82	3.19	4.44	5.76	18.2	1350
4	EB4	20.2356	Senior	Back	168.9	74.5	33.5	22.8	114.5	2.04	3.49	4.93	6.4	14.5	480
7	EB5	30.9151	Senior	Back	164.4	81.9	38	34.3	121.5	1.93	3.27	4.54	5.83	15.3	660
4	EB6	19.1425	Senior	Back	166.5	57.7	25.9	36	107	1.73	3.02	4.26	5.56	18.2	1350
3	EB7	26.3616	Senior	Back	170.5	70.9	34.8	34.4	120	1.79	3.23	4.6	6.01	16.3	900
9	EB8	30.5014	Senior	Back	171.4	74.5	34.9	24.1	133	1.82	3.22	4.54	5.93	15.3	660
9	EB9	21.6384	Senior	Back	170.4	70.3	30.7	33.8	105.5	1.81	3.18	4.48	5.91	15.8	810
9	EB10	28.1589	Senior	Back	166.8	66.2	35.1	30.9	93.5	1.98	3.4	4.79	6.27	17.1	1080
9	EB11	20.4986	Senior	Back	167	71.3	35.4	34.7	101.5	1.92	3.3	4.6	5.98	14.6	510
9	EB12	28.7397	Senior	Back	176.8	75.3	31.1	24	114	2.03	3.5	4.93	6.44	14.4	450
5	EB13	26.5288	Senior	Back	165.2	66.9	30.8	29.4	117	1.85	3.24	4.49	5.83

## Sheet: Eng Forwards
Academy_Code	ID	Age	Age_Group	Position	Height	Body_Mass	Body_Fat_%	CMJ MAX	IMTP MAX	10M MIN	20M MIN	30M MIN	40M MIN	Prone_YoYo	YoYo_metres
4	EF1	18.6247	Senior	Forward	172.6	88.7	40.7	20.1	113.5	2.05	3.57	5.04	6.59	13.2	270
4	EF2	24.5315	Senior	Forward	166.4	78.9	37.7	31.5	94.5	1.9	3.33	4.67	6.08	16.1	840
4	EF3	17.3205	Senior	Forward	156.4	67.4	31.3	24	76	2.09	3.73	5.26	6.93	16.8	1050
9	EF4		Senior	Forward	155.8	65.3	32.5	30.8	91.5	1.98	3.42	4.8	6.26	15.6	750
4	EF5	18.3288	Senior	Forward	173.9	61.2	22.9	31.5	75.5	1.87	3.21	4.51	5.89	16.2	870
9	EF6	26.5041	Senior	Forward	163.1	74.3	35.4	25.4	104	1.96	3.37	4.7	6.13	16.2	870
9	EF7	22.9151	Senior	Forward	167	87	40.4	23.4	136.5	2.18	3.76	5.29	6.93	14.6	510
4	EF8	26.7562	Senior	Forward	172.1	92.7	44.1	22.9	115.5
9	EF9	23.5589	Senior	Forward	162.2	59.7	29.8	30.5	84.5	1.96	3.27	4.66	6.01	15.7	780
9	EF10	26.9562	Senior	Forward	177	82.3	40.2	25.4	128.5	1.9	3.42	4.88	6.45	13.8	360
5	EF11	27.4767	Senior	Forward	168.4	88.6	41.8	29.2	139.5	1.98	3.49	4.9	6.37	13.8	360
9	EF12	28.2247	Senior	Forward	165	69.9	34.1	30.4	109.5	1.98	3.41	4.78	6.19	17.3	1140
